# Supplementary material for: Gradual differentiation uncoupled from cell cycle exit generates heterogeneity in the epidermal stem cell layer
Source: Nat Cell Biol. 2022 Nov 10;24(12):1692–700. doi: 10.1038/s41556-022-01021-8 (PMC9729105; doi:10.1038/s41556-022-01021-8)
Supplement: Source Data Fig. 1 — Statistical source data. [file 41556_2022_1021_MOESM3_ESM.xlsx]

## Sheet: Figure 1B
Basal footprint size (um^2):	0-30	>30-60	>60-90	>90-120	>120	all cells
% K10+ cells:
Mouse 1	100	75	36.9565	7.35294	0	34.5
Mouse 2	100	63.2	25	40.7407	0	36
Mouse 3	100	90.4762	44.1176	30.3571	7.89474	44

## Sheet: Figure 1C
	% K10+ cells (immunofluorescence)
	H2BGFP+ (spinous)	H2BGFP+ (basal)	H2BGFP- (basal)
Mouse 1	100	85.1	30.3
Mouse 2	100	72.8	21.5
Mouse 3	100	81.3	14.1

## Sheet: Figure 1E
	% tracked cells that delaminate
Mouse 1	93.3
Mouse 2	95.6
Mouse 3	89.4

## Sheet: Figure 1F
		Average fluorescent intensity (H2BGFP signal)
Mouse	Cell	-120h	-96h	-72h	-48h	-24h	0h
1	1	498.707	548.071	658.577	1671.42	3111.25	4765.83
1	2	2607.16	3654.57	2725.08	2643.01	5019.16	3587.11
1	3	619.9	1013.25	1216.49	2154.56	3033.13	4638.07
1	4	900.438	2528.42	1802.88	1835.17	5132.24	6392.59
1	5	564.049	717.151	592	1082.05	3541.71	4642.73
1	6	528.9	2133.13	1558.23	1796.84	4178.23	5886.93
1	7	2088.93	3143.3	2657.61	4126.23	3706.91	7123.65
1	8	614.964	569.213	792.722	1773.45	3583.78	4980.07
1	9	1263.13	3153.71	2304.32	2648.2	4631.89	5390.55
1	10	462.25	2126.42	2097.52	2482.89	4113.53	6221.06
1	11	671.932	689.219	714.765	492.639	2670.66	5399.08
1	12	1995.59	2027.52	1689.46	2595.62	4282.6	6784.19
1	13	1417.36	3065.93	785.218	1600.99	3595.71	4574.7
1	14	481.374	480.791	1208.39	2388.7	4281.86	5536.67
1	15	450.551	473.231	574.45	531.779	2693.7	4078.09
1	16	433.923	501.438	949.237	1732.76	4179.66	5856.54
1	17	501.321	2548.62	1955.85	2054.32	4188.94	5728.64
1	18	711.416	845.589	777.57	2104.14	4277.02	6569.01
1	19	437.235	611.663	595.439	1525.18	3267.77	5988.81
1	20	458.682	1174.35	1776.93	2797.21	5429.29	5384.77
1	21	530.266	511.188	609.07	1425.95	2560.57	4063.1
1	22	431	753.513	639.143	1162.04	3757.16	5219.72
1	23	486.708	509.047	674.712	1661.25	2815.97	4435.23
1	24	432.198	1277.24	2218.47	2413.15	4336.01	6624.61
1	25	422.562	465.598	771.128	820.464	4005.9	6481.19
1	26	513.708	761.958	2099.12	2065.43	1821.6	3887.91
1	27	431.224	1286.8	2759.18	2168.53	2666.57	4454
1	28	3461.95	3964.41	4945.29	4580.83	3535.69	6417.79
1	29	1888.17	1089	1875.18	2120.25	3141.2	4279.85
1	30	641.958	1868.07	3601.54	2317.78	2843.86	5016.9
2	31	2133.22	2297.72	2645.1	4506.57	7988.46	7473.9
2	32	687.208	622.382	867.933	3491.3	5602.29	5437.99
2	33	553.594	466.521	459.778	2398.78	4731.55	5973.25
2	34	756.177	674.528	678.1	3966.13	5311.82	4814.36
2	35	510.864	707.2	468.5	2121.78	3446.76	4652.31
2	36	562.871	954.914	3332.46	7147.45	8202.61	8974.97
2	37	1124.68	883.056	2059.02	3318.99	4579.98	4956.83
2	38	599.344	611.273	634.557	2245.28	3995.46	6027.17
2	39	1145.91	805.208	2165.17	3186.77	6458.48	5983.99
2	40	2100.52	1722.9	2068.74	2825.73	3794.31	4138.45
2	41	502	453.042	606.709	2350.17	4407.8	3556.85
2	42	488.523	491.721	444.438	1625.01	4006.16	4453.64
2	43	554.047	526.543	539.913	563.471	2793.53	3887.91
2	44	2260.75	3048.68	1580.05	4034.93	6266.32	5971.25
2	45	520.083	500.057	671.844	2075.02	3854.69	4569.41
2	46	454.632	493.375	855.357	3170.22	4228.39	4887.49
2	47	807.531	931.846	1939.02	4869.31	6016.97	6292.07
2	48	829.5	1258.77	951.525	2954.32	5203.14	5583.33
2	49	490.762	494.742	2042.05	5221.36	6647.7	6408.96
2	50	481.407	449.125	2006.11	4545.14	6242.62	5052.77
2	51	480.337	496.913	1533.85	3541.26	6719.85	6589.13
2	52	674.542	591.557	584.562	1543.78	3997.22	5176.71
2	53	573	663.321	455	2775.54	4870.14	5804.15
2	54	542.281	464.01	2391.67	5096.93	6321.9	8644.48
2	55	550.453	771.977	2903.27	5244.99	8625.94	7567.29
2	56	528.977	478.225	618.36	3623.04	5717.21	5805.27
2	57	492.429	1064.44	1755	2509.1	6889.31	4964.72
2	58	442.736	491.453	1105.22	3529.3	6783.14	6822.8
2	59	473.101	480.292	1622.81	5117.33	7099.72	7005.85
2	60	970.843	3021.69	4087.08	7142	8701.75	8717.21
3	61	2137.14	2206.69	3815.31	4142.67	3558.07	5389.4
3	62	457.438	1215.74	1944.32	2306.31	2094.37	3622.61
3	63	452.302	433.922	577.778	1597.74	1702.7	3692.8
3	64	842.544	2183.95	3855.91	4085.72	3958.32	5745.86
3	65	1572.71	1671.12	2772.58	3900.63	3381.18	5356.78
3	66	703.62	803.457	1462.22	2970.03	2606.93	5353.61
3	67	1257.1	2171.81	3459.43	3467.8	4121.71	6421.04
3	68	1756.08	1366.44	1873.54	2719.35	2969.43	5162.33
3	69	523.875	507.3	1596.47	2861.24	2735.65	4275.65
3	70	3150.03	3549.14	2956.72	4825.9	4405.32	7374.57
3	71	3452.41	3044.38	4554.58	5128.84	5880.85	7562.45
3	72	3094.5	2872.7	3291.91	4127.53	4051.22	5423.58
3	73	1917.36	1503.42	3669.12	3883.43	3669.71	6256.01
3	74	3652.2	2419.14	4597.36	5022	2996.96	5050.41
3	75	2056.62	2865.72	4295.44	4572	3004.54	6132.55
3	76	3280.43	4712.59	3856.16	4049.9	6616.25	8081.36
3	77	1415.62	2964.21	3061.94	2513.87	4379.96	6958.57
3	78	1164.94	2124.72	2095.74	2659.89	4920.44	5901.1
3	79	467.528	652.938	1027.54	1578.44	3667.09	4421.43
3	80	433.8	445.595	492.385	600.25	1676.29	2220.03
3	81	1267.35	1887.52	2594.27	2849.42	2346.36	8042.62
3	82	1339.64	2653.52	3512.36	2082.33	4511.51	6136.38
3	83	1058.46	1306.14	1966.07	2048.03	3895.42	4493.19
3	84	2266.52	2091.74	2833.65	2569.12	5493.14	6810.88
3	85	3985.12	5056.94	5561.23	3977.94	5995.09	8744.02
3	86	545.492	558.276	1293.19	1844.12	3451.13	5963.15
3	87	1170.35	1646.85	2266.17	1955.21	5060.65	6186.18
3	88	704.165	1675.3	2076.88	2296.51	3251.35	4040.87
3	89	1143.58	2032.5	2766.34	2940.22	4498.46	5961.32
3	90	234.185	540.617	963.95	1331.17	2789.4	4685.17

## Sheet: Figure 1H
	Basal footprint (um^2)
Cell	-72h	-60h	-48h	-36h	-24h	-12h	0h
1	40.77	46.89	32.76	45.09	37.62	15.48	0
2	69.12	75.42	61.92	53.91	46.98	14.1	0
3	78.03	98.1	90	73.62	47.07	38.25	0
4	39.96	40.41	35.73	28.89		25.47	0
5	66.42	56.88	45.9	48.96	24.75	8.19	0
6	103.05	99	72.27	55.26	62.55	21.33	0
7	67.95	63.72	57.15	55.53	34.65	17.37	0
8	59.85	47.88	55.62	55.26	51.93	43.38	0
9	75.42	81	85.77	79.38	63.8	37.8	0
10	45.36	46.08	52.83	52.65	28.35	13.77	0
11	54.27	52.29	46.71	36.72	34.54	24.66	0
12	32.13	24.66	27.72	17.46	15.57	4.77	0
13	51.3	45.54	53.28	36.27	26.91	27.45	0
14	36.09	39.69	33.3	33.84	13.59	12.33	0
15	66.06	40.68	48.15	58.05	57.33	51.3	0
16	45.18	47.16	46.35	54.09	35.37	18.8	0
17	50.31	54.09	47.16	50.49	34.47	30.06	0
18	55.17	35.28	43.29	37.44	25.47	9	0
19	46.89	44.01	36.9	24.75	19.53	14.49	0
20	49.86	32.31	42.57	30.51	14.58	9.72	0
21	31.5	41.67	41.94	41.85	24.84	23.22	0
22	44.55	38.52	38.97	35.91	31.59	19.44	0
23	62.82	50.05	18.27	16.47	11.88	2.97	0
24	31.05	30.78	30.42	23.76	22.86	17.37	0
25		65.88	66.96	45.36	39.69	13.14	0
26	44.55	50.4	47.61	67.86	43.65	30.51	0
27	75.42	64.44	59.76	59.4	31.05	13.32	0
28	40.41	44.91	36.63	45.72	34.65	5.49	0
29	61.83	52.29	55.08	41.85	25.65	14.49	0
30	80.55	75.24	56.34	45.72		14.4	0
31	55.98	60.03	63	42.03	36.54	15.3	0
32	46.98	55.89	56.16	55.26	86.76	12.6	0
33	29.79	37.62	37.53	36	17.01	10.17	0
34	27.18	24.66	24.93	23.67	22.23	13.5	0
35	44.73	42.75	41.4	40.68	32.13	11.7	0
36	50.76	53.01	52.02	44.01	33.57	14.85	0
37	53.55	56.79	53.01	39.42	21.33	8.1	0
38	64.26	65.7	53.91	53.37	28.8	2.88	0
39		77.31	62.82	58.59	28.62	4.95	0
40	51.03	47.07	37.71	37.53	16.02	5.13	0
41	39.51	55.44	57.24	62.1	52.74	32.94	0
42	63.45	54.09	66.87	56.52	26.28	2.16	0
43	46.98	56.07	54.45	29.34	26.01	8.28	0
44	40.32	64.98	54.18	40.32	35.91	15.93	0
45	66.15	55.71	60.48	53.91	29.61	10.8	0
46	39.87	34.47	32.31	18.72	19.44	5.76	0
47	52.38	55.98	60.39	64.44	39.78	17.19	0
48		49.23	57.51	62.01	34.83	14.58	0
49		28.44	34.56	24.75	17.64	9.9	0
50		38.88	55.17	62.37	56.7	10.26	0
51	45.27	48.33	36.27	43.47	30.33	17.01	0
52	73.44	77.94	68.67	63.99	44.19	13.95	0
53	57.96	55.62	52.38	40.05	18	4.77	0
54	53.46	67.95	68.04	52.29	42.66	12.69	0
55	49.86	47.7	47.07	48.24	35.28	15.39	0
56	80.01	66.24	60.03	62.91	71.28	7.65	0
57	56.88	58.95	51.57	36.27	27.99	18.54	0
58	47.79	49.41	36.63	45.09	39.69	2.7	0
59	54.72	45.18	41.67	38.88	47.34	20.43	0
60	61.92	61.92	69.48	70.02	35.1	11.79	0
61			50.67	43.92	37.98	9.36	0
62		48.06	49.32		48.6	16.56	0
63		41.4	36.81	28.26	19.98	4.86	0
64		44.19	31.5	46.44	21.87	17.55	0
65			53.28	73.35	31.41	5.58	0
66			21.24	39.06	16.47	5.4	0
67			50.13	48.24	56.25	32.94	0
68			67.68	52.38	48.15	25.2	0
69			49.59	50.85	29.16	16.83	0

## Sheet: Figure 1I
	Suprabasal spreading (um^2)
Cell	-72h	-60h	-48h	-36h	-24h	-12h	0h
1	57.87	61.56	63.27	63.99	67.77	105.03	155.25
2	68.94	77.85	95.76	88.83	116.73	149.49	334.53
3	93.69	107.46	93.96	90.54	139.5	145.26	177.93
4	47.61	69.12	47.25	66.24		83.79	88.65
5	90.72	87.93	72.18	85.41	119.79	149.31	144.45
6	109.35	115.11	102.15	111.78	159.3	153.09	214.74
7	60.21	59.76	62.91	75.78	92.97	92.52	117.63
8	60.75	67.86	66.6	78.84	98.82	91.26	139.32
9	72.27	69.75	96.12	89.73	122.04	125.73	217.17
10	53.28	64.62	71.01	104.58	98.82	152.28	190.08
11	67.41	42.39	63.9	41.94	45.81	73.89	77.31
12	58.95	81.36	70.83	106.38	108	164.97	251.1
13	50.4	69.84	83.97	81.99	116.37	127.8	220.5
14	56.43	55.62	49.59	52.65	58.5	94.32	340.01
15	47.34	71.91	70.56	72.54	115.02	121.5	210.6
16	58.23	60.93	72.09	81.9	91.17	102.69	130.41
17	48.24	48.78	66.51	82.8	119.07	115.83	172.35
18	70.65	69.66	88.29	85.5	108.27	116.1	257.67
19	57.87	45.27	53.1	52.56	108.9	119.34	207.27
20	57.96	49.41	69.12	56.52	82.44	115.29	180.27
21	56.88	63.18	74.52	124.02	112.77	143.91	153.9
22		68.13	73.17	87.66	127.62	122.13	144
23	64.26	55.98	64.44	70.11	73.53	105.84	115.38
24	66.06	60.75	66.42	47.61	57.2	67.59	91.53
25	56.61	53.91	65.34	63.9	72.09	151.11	133.02
26	40.32	50.58	59.22	66.96	68.13	105.48	128.25
27	70.11	72.54	68.58	76.32	88.38	98.91	126.45
28	37.44	45.72	52.11	52.74	71.28	136.8	207.09
30	58.23	56.16	68.94	67.05	94.5	129.78	173.79
31	71.37	83.52	68.31	80.28		120.42	117.81
32	75.33	68.22	71.19	83.79	97.29	173.52	256.32
33	46.35	55.26	58.5	51.93	58.41	66.6	108.27
35	54.18	50.04	56.88	55.8	63.72	109.08	253.44
36	42.57	49.41	55.98	57.24	82.89	95.4	168.84
37	76.32	65.88	56.88	51.66	73.89	126.9	149.76
38	64.53	55.35	69.21	91.17	112.23	205.92	196.2
39	38.34	37.98	36.09	53.82	51.75	65.52	103.5
40	68.58	64.35	60.3	78.57	76.41	88.47	100.62
41	63.45	57.24	74.43	69.66	107.19	154.71	192.24
42		47.07	61.29	63.63	76.23	128.52	171.72
43	44.46	45.36	53.55	45.27	52.02	96.3	129.6
44	47.97	58.05	59.76	71.01	82.62	119.79	196.74
45	56.88	50.58	44.46	58.59	64.89	87.57	126.63
46	40.86	45.72	48.96	74.07	82.89	105.66	137.16
47	53.55	55.71	52.2	70.74	105.3	151.56	170.64
49		57.33	62.64	62.28	64.35	115.38	130.41
50		50.76	66.42	82.62	138.96	262.26	341.73
51		39.69	49.14	53.64	64.53	95.67	148.32
52	46.89	36.99	69.3	90.99	114.03	152.55	217.71
53	59.76	61.56	83.16	78.75	81	116.1	144.54
54	49.23	47.43	60.48	72.18	78.48	111.33	186.75
55			47.07	39.15	72.99	151.2	202.05
56	50.58	41.49	37.71	75.87	107.55	185.58	312.03
57	61.29	67.5	74.61	80.19	102.6	172.53	263
58	58.68	67.32	71.55	91.17	127.17	185.58	345.51
59			53.64	44.01	49.41	105.39	237.6
60		39.42	51.48		71.37	105.93	162.9
62	63.09	64.62	61.2	65.79	66.15	147.51	238.95
63	55.08	65.88	61.65	84.51	90.81	191.34	281.61
64		61.29	52.2	46.53	61.65	121.68	180.18
