# Supplementary material for: Gradual differentiation uncoupled from cell cycle exit generates heterogeneity in the epidermal stem cell layer
Source: Nat Cell Biol. 2022 Nov 10;24(12):1692–700. doi: 10.1038/s41556-022-01021-8 (PMC9729105; doi:10.1038/s41556-022-01021-8)
Supplement: Source Data Fig. 3 — Statistical source data. [file 41556_2022_1021_MOESM4_ESM.xlsx]

## Sheet: Figure 3B
	%cycling cells expressing Krt10 transcripts (scRNAseq)
Mouse 1	26.8
Mouse 2	21.5
Mouse 3	21.6
Mouse 4	28.1
Mouse 5	24.3

## Sheet: Figure 3D
	%cycling cells expressing K10 protein
	EdU+	pH3+	mVenus-Geminin+ (Fucci2)
Mouse 1	10.9	15.9	15.3
Mouse 2	17.1	10.7	22.8
Mouse 3	15	18.1	18.5

## Sheet: Figure 3H
	Div/div		Div/diff		Diff/diff
	K10 pos.	K10 neg.	K10 pos.	K10 neg.	K10 pos.	K10 neg.
Mouse 1	0	1	0.067	0.933	0.727	0.273
Mouse 2	0	1	0.182	0.818	0.9	0.1
Mouse 3	0	1	0.176	0.824	0.7	0.3
