# Supplementary material for: Gradual differentiation uncoupled from cell cycle exit generates heterogeneity in the epidermal stem cell layer
Source: Nat Cell Biol. 2022 Nov 10;24(12):1692–700. doi: 10.1038/s41556-022-01021-8 (PMC9729105; doi:10.1038/s41556-022-01021-8)
Supplement: Source Data Fig. 4 — Statistical source data. [file 41556_2022_1021_MOESM5_ESM.xlsx]

## Sheet: Figure 4D
	%K10 reporter positive basal cells
	Control	Cdkn1b
Mouse 1	53.4	56
Mouse 2	45.5	39.9
Mouse 3	43.6	48.4

## Sheet: Figure 4F
	Control		Cdkn1b
% dividing basal cells:	K10 pos.	K10 neg.	K10 pos.	K10 neg.
Mouse 1	0.038	0.069	0.001	0.112
Mouse 2	0.013	0.048	0	0.135
Mouse 3	0.024	0.086	0	0.094

## Sheet: Figure 4H
	Control						Cdkn1b
% of starting basal K10+ cells:	Before	12h	24h	48h	72h	96h	Before	12h	24h	48h	72h	96h
Mouse 1	1	0.728	0.498	0.822	0.896	1.228	1	0.327	0.206	0.235	0.64	0.813
Mouse 2	1	0.58	0.424	0.703	0.973	1.042	1	0.457	0.377	0.675	0.752	0.82
Mouse 3	1	0.888	0.733	0.738	1.038	1.011	1	0.386	0.248	0.302	0.666	0.82
