# Supplementary material for: Gradual differentiation uncoupled from cell cycle exit generates heterogeneity in the epidermal stem cell layer
Source: Nat Cell Biol. 2022 Nov 10;24(12):1692–700. doi: 10.1038/s41556-022-01021-8 (PMC9729105; doi:10.1038/s41556-022-01021-8)
Supplement: Source Data Extended Data Fig. 1 — Statistical source data. [file 41556_2022_1021_MOESM6_ESM.xlsx]

## Sheet: Extended Data Figure 1E
	%dorsal basal cells expressing Keratin 10 (whole mount staining)
Mouse 1	38
Mouse 2	40.5
Mouse 3	39.5
