# Supplementary material for: Gradual differentiation uncoupled from cell cycle exit generates heterogeneity in the epidermal stem cell layer
Source: Nat Cell Biol. 2022 Nov 10;24(12):1692–700. doi: 10.1038/s41556-022-01021-8 (PMC9729105; doi:10.1038/s41556-022-01021-8)
Supplement: Source Data Extended Data Fig. 2 — Statistical source data. [file 41556_2022_1021_MOESM7_ESM.xlsx]

## Sheet: Extended Data Figure 2B
Plotting data for Figure S2B
ID	Geno	Tissue	Slide	Date	Staining	Percentage
F2-3045	K10-H2BGFP	ds	sl2	20210915	All K10+ GFP+	53.2468
F3-3045	K10-H2BGFP	ds	sl2	20210915	All K10+ GFP+	35.2941
M1-3045	K10-H2BGFP	ds	sl2	20210915	All K10+ GFP+	23.7624
F2-3045	K10-H2BGFP	ds	sl2	20210915	Basal GFP	53.2468
F3-3045	K10-H2BGFP	ds	sl2	20210915	Basal GFP	35.2941
M1-3045	K10-H2BGFP	ds	sl2	20210915	Basal GFP	24.7525
F2-3045	K10-H2BGFP	ds	sl2	20210915	Basal K10	53.2468
F3-3045	K10-H2BGFP	ds	sl2	20210915	Basal K10	43.5294
M1-3045	K10-H2BGFP	ds	sl2	20210915	Basal K10	36.6337
F2-3045	K10-H2BGFP	ds	sl2	20210915	Basal K14	89.6104
F3-3045	K10-H2BGFP	ds	sl2	20210915	Basal K14	89.4118
M1-3045	K10-H2BGFP	ds	sl2	20210915	Basal K14	91.0891
F2-3045	K10-H2BGFP	ear	sl2	20210915	All K10+ GFP+	43.8202
F3-3045	K10-H2BGFP	ear	sl2	20210915	All K10+ GFP+	36.7403
M1-3045	K10-H2BGFP	ear	sl2	20210915	All K10+ GFP+	30.3226
F2-3045	K10-H2BGFP	ear	sl2	20210915	Basal GFP	47.191
F3-3045	K10-H2BGFP	ear	sl2	20210915	Basal GFP	42.5414
M1-3045	K10-H2BGFP	ear	sl2	20210915	Basal GFP	49.6774
F2-3045	K10-H2BGFP	ear	sl2	20210915	Basal K10	50.5618
F3-3045	K10-H2BGFP	ear	sl2	20210915	Basal K10	40.6077
M1-3045	K10-H2BGFP	ear	sl2	20210915	Basal K10	38.0645
F2-3045	K10-H2BGFP	ear	sl2	20210915	Basal K14	87.6404
F3-3045	K10-H2BGFP	ear	sl2	20210915	Basal K14	91.7127
M1-3045	K10-H2BGFP	ear	sl2	20210915	Basal K14	92.2581

## Sheet: Extended Data Figure 2C
Plotting data for Figure S2C
ID	Geno	Tissue	Slide	Date	Staining	Percentage
F2-3045	K10-H2BGFP	ds	sl2	20210915	K10+GFP+ in all GFP	100
F3-3045	K10-H2BGFP	ds	sl2	20210915	K10+GFP+ in all GFP	100
M1-3045	K10-H2BGFP	ds	sl2	20210915	K10+GFP+ in all GFP	96
F2-3045	K10-H2BGFP	ds	sl2	20210915	K10+GFP+ in all K10	100
F3-3045	K10-H2BGFP	ds	sl2	20210915	K10+GFP+ in all K10	81.0811
M1-3045	K10-H2BGFP	ds	sl2	20210915	K10+GFP+ in all K10	64.8649
F2-3045	K10-H2BGFP	ds	sl2	20210915	K10+GFP+K14+ in all K10+GFP+	80.4878
F3-3045	K10-H2BGFP	ds	sl2	20210915	K10+GFP+K14+ in all K10+GFP+	73.3333
M1-3045	K10-H2BGFP	ds	sl2	20210915	K10+GFP+K14+ in all K10+GFP+	66.6667
F2-3045	K10-H2BGFP	ear	sl2	20210915	K10+GFP+ in all GFP	92.8571
F3-3045	K10-H2BGFP	ear	sl2	20210915	K10+GFP+ in all GFP	86.3636
M1-3045	K10-H2BGFP	ear	sl2	20210915	K10+GFP+ in all GFP	61.039
F2-3045	K10-H2BGFP	ear	sl2	20210915	K10+GFP+ in all K10	86.6667
F3-3045	K10-H2BGFP	ear	sl2	20210915	K10+GFP+ in all K10	90.4762
M1-3045	K10-H2BGFP	ear	sl2	20210915	K10+GFP+ in all K10	79.661
F2-3045	K10-H2BGFP	ear	sl2	20210915	K10+GFP+K14+ in all K10+GFP+	74.359
F3-3045	K10-H2BGFP	ear	sl2	20210915	K10+GFP+K14+ in all K10+GFP+	80.4511
M1-3045	K10-H2BGFP	ear	sl2	20210915	K10+GFP+K14+ in all K10+GFP+	85.1064
