# Supplementary material for: Gradual differentiation uncoupled from cell cycle exit generates heterogeneity in the epidermal stem cell layer
Source: Nat Cell Biol. 2022 Nov 10;24(12):1692–700. doi: 10.1038/s41556-022-01021-8 (PMC9729105; doi:10.1038/s41556-022-01021-8)
Supplement: Source Data Extended Data Fig. 3 — Statistical source data. [file 41556_2022_1021_MOESM8_ESM.xlsx]

## Sheet: Extended Data Figure 3B
	%newly spinous cells expressing K10 reporter 24h before delamination
Mouse 1	100
Mouse 2	100
Mouse 3	100
