# Supplementary material for: Gradual differentiation uncoupled from cell cycle exit generates heterogeneity in the epidermal stem cell layer
Source: Nat Cell Biol. 2022 Nov 10;24(12):1692–700. doi: 10.1038/s41556-022-01021-8 (PMC9729105; doi:10.1038/s41556-022-01021-8)
Supplement: Source Data Extended Data Fig. 4 — Statistical source data. [file 41556_2022_1021_MOESM9_ESM.xlsx]

## Sheet: Extended Data Figure 4E
Dataset	Cluster	Percentage
Joost 2020	IFE B	38.2241
Joost 2016	IFE B	45.1258
ITGA6 sorted	IFE B	33.7423
Joost 2020	IFE DI	41.4185
Joost 2016	IFE DI	21.6981
ITGA6 sorted	IFE DI	39.8773
Joost 2020	IFE DII	19.1121
Joost 2016	IFE DII	16.5094
ITGA6 sorted	IFE DII	26.3804
Joost 2020	IFE KI	1.19112
Joost 2016	IFE KI	13.522
ITGA6 sorted	IFE KI	0
Joost 2020	IFE KII	0.0541419
Joost 2016	IFE KII	3.14465
ITGA6 sorted	IFE KII	0
