# Supplementary material for: Gradual differentiation uncoupled from cell cycle exit generates heterogeneity in the epidermal stem cell layer
Source: Nat Cell Biol. 2022 Nov 10;24(12):1692–700. doi: 10.1038/s41556-022-01021-8 (PMC9729105; doi:10.1038/s41556-022-01021-8)
Supplement: Source Data Extended Data Fig. 7 — Statistical source data [file 41556_2022_1021_MOESM10_ESM.xlsx]

## Sheet: Extended Data Figure 7B
Replicate	CC-phase	Percentage
5wk1	G1	76.9231
5wk2	G1	84.4156
5wk3	G1	77.7778
9wk1	G1	84.1912
9wk2	G1	88.9328
5wk1	G2M	8.97436
5wk2	G2M	7.79221
5wk3	G2M	5.55556
9wk1	G2M	4.41176
9wk2	G2M	3.16206
5wk1	S	14.1026
5wk2	S	7.79221
5wk3	S	16.6667
9wk1	S	11.3971
9wk2	S	7.90514

## Sheet: Extended Data Figure 7G
	%cycling cells expressing K10 protein
	EdU+
Mouse 1	10.8
Mouse 2	9.4
Mouse 3	7.7

## Sheet: Extended Data Figure 7H
	%divisions performed by K10 reporter positive cells
	Day 1	Day 2	Day 3	Day 4	Day 5	Day 6	Average
Mouse 1	14.3	14.3	8.3	20	20.5	33.3	18.6
Mouse 2	14.3	14.3	10.7	0	14.3	40	16.7
Mouse 3	35.7	25	42.8	20	19.4	23.1	25.3

## Sheet: Extended Data Figure 7I
	First behavior performed after onset of K10 reporter (% of cells)
	Division	Delamination
Mouse 1	17.2	82.8
Mouse 2	20	80
Mouse 3	34.6	65.4

## Sheet: Extended Data Figure 7K
First behavior (% tracked daughther cells)
Division	Delamination
49.2	50.7
