# Supplementary material for: Gradual differentiation uncoupled from cell cycle exit generates heterogeneity in the epidermal stem cell layer
Source: Nat Cell Biol. 2022 Nov 10;24(12):1692–700. doi: 10.1038/s41556-022-01021-8 (PMC9729105; doi:10.1038/s41556-022-01021-8)
Supplement: Source Data Extended Data Fig. 8 — Statistical source data. [file 41556_2022_1021_MOESM11_ESM.xlsx]

## Sheet: Extended Data Figure 8C
	H2BGFP+ mitotic figures per 500umx500um region (24h post Doxy induction)
	Control	Cdkn1b
Mouse 1	6	0
Mouse 2	4.8	0
Mouse 3	2.1	0

## Sheet: Extended Data Figure 8D
	Epidermal thickness
	Control	Cdkn1b
Mouse 1	32.9	30.3
Mouse 2	25.4	32.5
Mouse 3	20.8	26.5

## Sheet: Extended Data Figure 8F
	Delaminations per 100 basal cells
	Control	Cdkn1b
Mouse 1	16.7	19.4
Mouse 2	12.1	16.8
Mouse 3	14.7	16.3

## Sheet: Extended Data Figure 8G
	%newly spinous cells expressing K10 reporter 24h before delamination
	Control	Cdkn1b
Mouse 1	100	100
Mouse 2	100	100
Mouse 3	100	99

## Sheet: Extended Data Figure 8I
	New K10 reporter positive cells over 24h (500um x 500um regions)
	Control	Cdkn1b
Mouse 1	118	212
Mouse 2	123	161
Mouse 3	136	242

## Sheet: Extended Data Figure 8K
Geno	Mouse	Tissue	Percentage
CDKN1B	1	Ds	10.0649
CDKN1B	2	Ds	14.5594
CDKN1B	3	Ds	15.4472
CON	1	Ds	6.15385
CON	2	Ds	5.82524
CON	3	Ds	4.82759
CDKN1B	1	ear	13.4146
CDKN1B	2	ear	7.95229
CDKN1B	3	ear	10.7692
CON	1	ear	8.54093
CON	2	ear	5.35714
CON	3	ear	9.34579

## Sheet: Extended Data Figure 8L
	Basal cells per 200umx200um region
	Control	Cdkn1b
Mouse 1	550	427.5
Mouse 2	509.5	414.5
Mouse 3	512	533
