# Supplementary material for: Gradual differentiation uncoupled from cell cycle exit generates heterogeneity in the epidermal stem cell layer
Source: Nat Cell Biol. 2022 Nov 10;24(12):1692–700. doi: 10.1038/s41556-022-01021-8 (PMC9729105; doi:10.1038/s41556-022-01021-8)
Supplement: Source Data Extended Data Fig. 9 — Statistical source data. [file 41556_2022_1021_MOESM12_ESM.xlsx]

## Sheet: Extended Data Figure 9B
	Control						Cdkn1b
% of starting basal cells:	Before	12h	24h	48h	72h	96h	Before	12h	24h	48h	72h	96h
Mouse 1	1	0.793	0.758	0.976	0.946	1.048	1	0.792	0.651	0.733	0.992	1.027
Mouse 2	1	0.78	0.722	0.931	0.88	0.999	1	0.754	0.726	0.795	0.848	0.83
Mouse 3	1	0.9	0.941	0.985	1.044	0.967	1	0.711	0.648	0.517	0.949	1.151

## Sheet: Extended Data Figure 9E
	%basal cells inducing K10 reporter
	Control (no tape)	Control + tape	Cdkn1b + tape
Mouse 1	8.5	21	23.5
Mouse 2	7.5	13.5	28
Mouse 3	5.5	9.5	24

## Sheet: Extended Data Figure 9F
	%basal cells undergoing K10+ division
	Control (no tape)	Control + tape	Cdkn1b + tape
Mouse 1	1.5	8.5	0
Mouse 2	0.5	2	0
Mouse 3	1.5	7.5	0
